# Supplementary material for: High-throughput screening of inorganic compounds for the discovery of novel dielectric and optical materials
Source: Sci Data. 2017 Jan 31;4:160134. doi: 10.1038/sdata.2016.134 (PMC5315501; doi:10.1038/sdata.2016.134)
Supplement: Supplementary file 1 [file sdata2016134-isa1.zip]

Archive with 3 entries (3 files):
- i_Investigation.txt
- s_study_Petousis.txt
- a_assay_Petousis.txt
