# Supplementary material for: High-throughput screening of inorganic compounds for the discovery of novel dielectric and optical materials
Source: Sci Data. 2017 Jan 31;4:160134. doi: 10.1038/sdata.2016.134 (PMC5315501; doi:10.1038/sdata.2016.134)
Supplement: Supplementary file 1 [file sdata2016134-isa1.zip › i_Investigation.txt]

# Investigation File generated for Scientific Data with Investigation File Authoring Tool version 0.1.0 on 23/11/2016 - This metadata file is CC0
ONTOLOGY SOURCE REFERENCE
Term Source Name	ERO	OBI	BAO
Term Source File	http://data.bioontology.org/ontologies/ERO	http://data.bioontology.org/ontologies/OBI	http://data.bioontology.org/ontologies/BAO
Term Source Version		2014-08-18	2.0
Term Source Description	Eagle-I Research Resource Ontology	Ontology for Biomedical Investigations	BioAssay Ontology
INVESTIGATION
Investigation Identifier
Investigation Title
Investigation Description
Investigation Submission Date
Investigation Public Release Date
INVESTIGATION PUBLICATIONS
Investigation PubMed ID
Investigation Publication DOI
Investigation Publication Author List
Investigation Publication Title
Investigation Publication Status
Investigation Publication Status Term Accession Number
Investigation Publication Status Term Source REF
INVESTIGATION CONTACTS
Investigation Person Last Name
Investigation Person Mid Initials
Investigation Person First Name
Investigation Person Address
Investigation Person Phone
Investigation Person Fax
Investigation Person Email
Investigation Person Affiliation
Investigation Person Roles
Investigation Person Roles Term Accession Number
Investigation Person Roles Term Source REF
STUDY
Study Identifier	10.1038/sdata.2016.134
Study Title	High-throughput screening of inorganic compounds for the discovery of novel dielectric and optical materials
Study Submission Date	30/03/2016
Study Public Release Date	31/01/2017
Study Description	http://www.nature.com/articles/sdata2016134#abstract
Study File Name	s_study_Petousis.txt
Comment[Subject Keywords]	///;///;///;///;///
Comment[Manuscript Licence]	CC BY-4.0
Comment[Experimental Metadata Licence]	CC0
Comment[Supplementary Information File Name]	
Comment[Supplementary Information File Type]	x-zip-compressed
Comment[Supplementary Information File URL]	http://www.nature.com/articles/sdata2016134#supplementary-information
Comment[Data Repository]	Dryad Digital Repository
Comment[Data Record Accession]	doi:10.5061/dryad.ph81h
Comment[Data Record URI]	http://dx.doi.org/10.5061/dryad.ph81h
STUDY DESIGN DESCRIPTORS
Study Design Type	data integration objective
Study Design Type Term Accession Number	ERO:0100092
Study Design Type Term Source REF	ERO
STUDY PUBLICATIONS
Study PubMed ID	""
Study Publication DOI	doi:10.1103/PhysRevB.93.115151
Study Publication Author List	""
Study Publication Title	""
Study Publication Status	published
Study Publication Status Term Accession Number	
Study Publication Status Term Source REF	
STUDY FACTORS
Study Factor Name
Study Factor Type
Study Factor Type Term Accession Number
Study Factor Type Term Source REF
STUDY ASSAYS
Study Assay Measurement Type	electric susceptibility
Study Assay Measurement Type Term Accession Number	""
Study Assay Measurement Type Term Source REF	""
Study Assay Technology Type	computational modeling technique
Study Assay Technology Type Term Accession Number	ERO:0001251
Study Assay Technology Type Term Source REF	ERO
Study Assay Technology Platform	""
Study Assay File Name	a_assay_Petousis.txt
STUDY PROTOCOLS
Study Protocol Name	Theory and Definitions	Computational Workflow
Study Protocol Type	selection	computational method
Study Protocol Type Term Accession Number	OBI:0001928	BAO:0002094
Study Protocol Type Term Source REF	OBI	BAO
Study Protocol Description		
Study Protocol URI	""	""
Study Protocol Version		
Study Protocol Parameters Name	""	""
Study Protocol Parameters Name Term Accession Number	""	""
Study Protocol Parameters Name Term Source REF	""	""
Study Protocol Components Name	""	""
Study Protocol Components Type	""	""
Study Protocol Components Type Term Accession Number	""	""
Study Protocol Components Type Term Source REF	""	""
STUDY CONTACTS
Study Person Last Name	Petousis	Mrdjenovich	Ballouz	Liu	Winston	Chen	Graf	Schladt	Persson	Prinz
Study Person First Name	Ioannis	David	Eric	Miao	Donald	Wei	Tanja	Thomas D.	Kristin A.	Fritz B.
Study Person Mid Initials										
Study Person Email	ioannis.petousis@gmail.com	""	""	""	""	""	""	""	""	""
Study Person Phone										
Study Person Fax										
Study Person Address										
Study Person Affiliation	Department of Materials Science and Engineering, Stanford University, Stanford, California 94305, USA	Department of Materials Science and Engineering, Hearst Mining Memorial Building, Berkeley, California 94720, USA	Department of Mechanical Engineering, Stanford University, Stanford, California 94305, USA	Lawrence Berkeley National Laboratory, 1 Cyclotron Rd, Berkeley, California 94720, USA	Lawrence Berkeley National Laboratory, 1 Cyclotron Rd, Berkeley, California 94720, USA	Lawrence Berkeley National Laboratory, 1 Cyclotron Rd, Berkeley, California 94720, USA	Volkswagen Group Research, Berliner Ring 2, Wolfsburg 38840, Germany	Volkswagen Group Research, Berliner Ring 2, Wolfsburg 38840, Germany	Department of Materials Science and Engineering, Hearst Mining Memorial Building, Berkeley, California 94720, USA	Department of Materials Science and Engineering, Stanford University, Stanford, California 94305, USA
Study Person Roles										
Study Person Roles Term Accession Number										
Study Person Roles Term Source REF										
Comment[Study Person ORCID]				0000-0002-1843-9519						
Comment[Funder]										
Comment[FundRef ID]										
Comment[Funder Term Source REF]										
Comment[Grant Identifier]										
