# Supplementary material for: High-throughput screening of inorganic compounds for the discovery of novel dielectric and optical materials
Source: Sci Data. 2017 Jan 31;4:160134. doi: 10.1038/sdata.2016.134 (PMC5315501; doi:10.1038/sdata.2016.134)
Supplement: Supplementary file 1 [file sdata2016134-isa1.zip › s_study_Petousis.txt]

Source Name	Protocol REF	Sample Name
Materials Project database	Theory and Definitions	electric field
