# Supplementary material for: High-throughput screening of inorganic compounds for the discovery of novel dielectric and optical materials
Source: Sci Data. 2017 Jan 31;4:160134. doi: 10.1038/sdata.2016.134 (PMC5315501; doi:10.1038/sdata.2016.134)
Supplement: Supplementary file 1 [file sdata2016134-isa1.zip › a_assay_Petousis.txt]

Sample Name	Protocol REF	Assay Name	Raw Data File	Comment[Data Repository]	Comment[Data Record Accession]	Comment[Data Record URI]
electric field	Computational Workflow	electric field	dielectric_tensors_and_refractive_indices_v3.json	Dryad Digital Repository	doi:10.5061/dryad.ph81h	http://dx.doi.org/10.5061/dryad.ph81h
